# Supplementary material for: Achieving Large-Area Hot Embossing of Anti-Icing Functional Microstructures Based on a Multi-Arc Ion-Plating Mold
Source: Materials (Basel). 2025 Oct 9;18(19):4643. doi: 10.3390/ma18194643 (PMC12525560; doi:10.3390/ma18194643)
Supplement: Supplementary file 1 [file materials-18-04643-s001.zip]

Archive with 1 entries (1 files):
- materials-3873268-supplementary.mp4
